# Supplementary material for: Sterol biosynthesis regulates TLR signaling and the innate immune response in a Smith-Lemli-Opitz syndrome model
Source: J Clin Invest. 2024 Jan 18;134(6):e167633. doi: 10.1172/JCI167633 (PMC10940081; doi:10.1172/JCI167633)
Supplement: Supporting data values [file jci-134-167633-s045.xlsx]

## Sheet: Fig. 1A left
	WT					SLOS
buffer	0.637219	0.737699	1.08821	1.29308		0.752449	0.799618	0.635672	1.30978	0.866726	1.46948	0.726639	4.80665
lps	2.65887	2.80927	5.2746	4.58792		1.31386	1.88968	2.08761	2.38669	2.69203	4.19105	2.9167	2.32583

## Sheet: Fig. 1A right
WT							SLOS
buffer	0.032527	0.042063	0.028383	0.030359		0.028182	0.025481	0.035002	0.050816	0.023005	0.023198	0.031297	0.038425
LPS	1.42111	1.25768	1.12397	0.972808		0.431621	1.68513	0.274262	0.935325	0.290539	0.622905	0.309463	0.147054

## Sheet: Fig. 1B
SLOS				Control
1	2	3	4	1	2
1.46641	1.989	2.30373	2.57991	2.92401	2.92651
1.16131	1.79036	1.87149	2.19348	2.39374	2.69203

## Sheet: Fig. 1C
	Control											SLOS
TNFa	7442.49	2741.04	3392.18	4119.18	8462.8	6961.4	11653.4	7753.18	3632.31	6360.71	7865.24	6344.54	3209.7	904.72	1714.17	406.004	281.449	125.9
IL-6	9685.01	6210.66	5305	6945.83	17569.5	14077.4	18232.8	7243.35	9111.84	7232.29	10010	10204.1	7835.75	4797.76	4697.79	2993.14	4808.98	1475.03
IL-12	2908.05	1045.42	1149.02	1009.07	2246.53	1681.55	2955.53	2201.65	1232.92	1466.95	1850.17	2340.76	1643.82	598.153	651.166	398.954	283.061	157.4
G-CSF	5335.33	2782.2	3147.55	2938.06	7121.95	5616.11	7059.1	2665.7	3377.12	3404.2	3805.6	3822.96	3641.34	2139.84	1861.89	3292.52	2455.59	1796.59
GROa	2195.49	1347.35	1348.32	1254.81	3355.95	2466.08	2914.14	1100.8	1317.18	1436.25	1549.29	1543.32	1423.71	1008.67	836.503	1519.01	1004.64	756.778
IP-10	891.485	518.629	992.391	1878.16	1633.2	989.897	1495.62	1837.98	1669	895.319	1293.53	1437.29	941.72	370.408	405.748	486.776	978.032	365.367
IL-18	108.454	56.6351	69.142	56.8512	206.797	116.962	180.03	53.204	81.9439	71.8684	69.1298	80.9049	78.1656	40.2656	39.9439	44.7681	32.312	17.7711
IFNa2	105.964	58.4454	64.5899	56.6994	159.729	112.141	159.052	51.7761	59.866	69.1316	70.4847	60.7607	62.6465	34.057	36.9555	37.7148	29.7434	16.1467
GM-CSF	37.3608	18.4856	19.4669	18.0982	49.5639	35.3189	47.8444	17.1443	20.19	21.7862	23.687	21.0859	19.4809	10.066	10.3037	11.4259	8.43732	4.72

## Sheet: Fig. 1D
	WT			T93M del
no pamp	0	0	0	40.6933	51.2451	66.0276
10 ng/ml LPS	3993.95	3020.21	3065.26	1681.47	1445.84	820.587
100 ng/ml PAM3CSK4	1794.47	1626.17	1671.06	376.699	375.927	290.417
10^8 HKLM	1668.48	1595.31	1438.26	331.876	273.541	199.804
50 ug/ml pIC	91.3657	152.604	69.3898	48.1825	63.7011	77.5914
10 ng/ml rm-TNFa	186.042	186.084	167.161	236.871	246.036	239.386

## Sheet: Fig. 1E
Control	BM
51.3775	39.2743
44.1867	35.1055
44.4182	36.7618
42.6274	38.1992
51.2889
44.6366

## Sheet: Fig. 1F
Control	BM
6	0
1	1
7	0
14	0
5	1
9	3
2	1
2	0
1	2
2	0
3	0
3	1
1	3
19	5
10	16
11	6
11	9
5	5
6	2
15	7
7	1
24	8
19	10
10	2
9	2
12	5
5	8
8	6
	12
	1
	0
	5
	2
	1
	1

## Sheet: Fig. 1G
	Control			BM
Clustered	53.33	61.54	92.86	46.67	38.46	7.14
Not Clustered	6.67	36.36	5.26	93.33	63.64	94.74

## Sheet: Fig. 1H
Control	BM
153.281	104.48
142.069	100.692
130.538	104.643
148.827	110.829

## Sheet: Fig. 1I
Control	BM
0.962944	0.62132
1.02284	0.683249
1.01421	0.712183
0.894464	0.70848
1.04375	0.698528
1.06179	0.774414

[truncated: 16 more sheets: Fig. 1K, Fig. 1L, Fig. S1B, Fig. S1C, Fig. S1D, Fig. S1E, Fig. S1F, Fig. S2A, Fig. S2B, Fig. S2D, Fig. S2E, Fig. S2F, Fig. S2H, Fig. S2I, Fig. S2J, Fig. S2K]
